# Supplementary material for: Two-Dimensional ZnS/SnS2 Heterojunction as a Direct Z-Scheme Photocatalyst for Overall Water Splitting: A DFT Study
Source: Materials (Basel). 2022 May 26;15(11):3786. doi: 10.3390/ma15113786 (PMC9181711; doi:10.3390/ma15113786)
Supplement: Supplementary file 1 [file materials-15-03786-s001.zip]

Archive with 1 entries (1 files):
- materials-1708809-supplementary.pdf
